# Supplementary material for: Surgical resection of soft tissue metastasis in cancers: A single‐center study of 77 cases over a 7‐year period
Source: Cancer Med. 2023 Dec 11;12(24):22081–90. doi: 10.1002/cam4.6808 (PMC10757142; doi:10.1002/cam4.6808)
Supplement: Supplementary file 1 — Table S1. [file CAM4-12-22081-s001.xlsx]

## Sheet: table1
ID	Sex	Age	Days since surgery	Status	Primary tumor	Soft tissue site of metastasis	Extent of metastasis	Metastasis Pathology	Surgery related metastais	Note	Degree of differentiation	Metastasis as the initial presentation	Depth of metastasis	The residual tumor (R) classification	Local radiation therapy	Primary chemotherapy	Chemotherapy for metastases	Local recurrence	Other treatment
1	Male	38	100	D	Unidentified source	Head and neck	With visceral metastasis	Adenocarcinoma	No		Poorly differentiated	Yes	Subcutaneous tissue	R1	No	No	No	No
2	Male	65	1626	D	Lung	Upper extremity	Only soft tissue metastasis	Unclassified carcinoma	No		Poorly differentiated	Yes	Skeletal muscle	Rx	Yes	Yes	No	No
3	Male	48	206	D	Lung	Lower Back	With lymph node metastasis	Adenocarcinoma	No		Poorly differentiated	No	Subcutaneous tissue	R1	No	No	No	No
4	Male	50	151	D	Colorectum	Lower Back	Only soft tissue metastasis	Adenocarcinoma	No		Not documented	No	Skeletal muscle	R1	No	Yes	No	Yes
5	Male	64	1980	A	Kidney	Lower Back	With lymph node metastasis	Clear cell carcinoma	No		Moderately differentiated	No	Skeletal muscle	R0	No	No	No	No
6	Male	73	1027	D	Lung	Chest wall	Only soft tissue metastasis	Adenocarcinoma	No		Poorly differentiated	Yes	Skeletal muscle	R0	No	No	No	No
7	Male	75	206	L	Lung	Lower extremity	With lymph node metastasis	Adenocarcinoma	No		Moderately differentiated	No	Skeletal muscle	R0	No	No	No	No
8	Male	50	976	A	Unidentified source	Abdominal wall	Only soft tissue metastasis	Adenocarcinoma	No		Poorly differentiated	Yes	Skeletal muscle	R0	Yes	No	Yes	Yes
9	Male	84	197	D	Pancreas	Abdominal wall	Only soft tissue metastasis	Adenocarcinoma	No		Not documented	No	Both	R0	No	Yes	No	No
10	Male	62	61	D	Lung	Lower extremity and abdominal wall	With visceral metastasis	Unclassified carcinoma	No		Poorly differentiated	No	Both	R0	No	Yes	Yes	No
11	Male	39	537	D	Pancreas	Abdominal wall	Only soft tissue metastasis	Adenocarcinoma	Yes		Moderately differentiated	No	Skeletal muscle	R0	No	Yes	Yes	No
12	Male	54	183	A	Lung	Lower extremity	With visceral metastasis	Squamous carcinoma	No		Highly differentiated	No	Skeletal muscle	R0	No	Yes	Yes	Yes
13	Male	70	847	D	Unidentified source	Head and neck	Only soft tissue metastasis	Adenocarcinoma	No		Not documented	Yes	Subcutaneous tissue	R0	No	Yes	Yes	No
14	Male	65	994	A	Prostate	Chest wall	Only soft tissue metastasis	Adenocarcinoma	No		Poorly differentiated	Yes	Skeletal muscle	R0	No	No	No	No	Endocrine therapy
15	Male	66	38	D	Pancreas	Abdominal wall	With visceral metastasis	Adenocarcinoma	No		Poorly differentiated	No	Skeletal muscle	R1	No	Yes	No	No
16	Male	71	117	D	Stomach	Upper extremity	With lymph node metastasis	Adenocarcinoma	No		Poorly differentiated	No	Subcutaneous tissue	R0	No	Yes	No	No
17	Male	50	391	D	Lung	Chest wall	With lymph node metastasis	Small cell carcinoma	No		Not documented	Yes	Skeletal muscle	R1	Yes	Yes	Yes	Yes
18	Male	51	458	D	Lung	Hip	With lymph node metastasis	Squamous carcinoma	No		Poorly differentiated	No	Subcutaneous tissue	R0	No	Yes	No	No
19	Male	64	670	D	Lung	Abdominal wall	With lymph node metastasis	Squamous carcinoma	No		Moderately differentiated	Yes	Skeletal muscle	R0	No	Yes	Yes	No
20	Male	69	279	D	Stomach	Abdominal wall	Only soft tissue metastasis	Adenocarcinoma	Yes		Moderately differentiated	No	Skeletal muscle	R0	No	Yes	Yes	No
21	Male	79	440	L	Unidentified source	Chest back	With visceral metastasis	Adenocarcinoma	No		Not documented	Yes	Skeletal muscle	R0	No	Yes	Yes	No
22	Male	74	211	L	Kidney	Upper extremity	With lymph node metastasis	Clear cell carcinoma	No		Poorly differentiated	No	Subcutaneous tissue	R0	No	Yes	Yes	No
23	Male	56	943	A	Unidentified source	Abdominal wall	Only soft tissue metastasis	Adenocarcinoma	Yes	PSM of LC	Moderately differentiated	Yes	Subcutaneous tissue	R1	Yes	Yes	Yes	No
24	Male	48	759	A	Bladder	Abdominal wall	Only soft tissue metastasis	Adenocarcinoma	No		Not documented	No	Skeletal muscle	R0	No	No	Yes	No
25	Male	65	637	A	Stomach	Abdominal wall	Only soft tissue metastasis	Adenocarcinoma	No		Not documented	No	Skeletal muscle	R0	Yes	Yes	No	No
26	Male	82	319	D	Stomach	Abdominal wall	Only soft tissue metastasis	Unclassified carcinoma	No		Not documented	No	Skeletal muscle	R0	No	Yes	Yes	No
27	Male	49	574	A	Unidentified source	Hip	Only soft tissue metastasis	Unclassified carcinoma	No		Not documented	Yes	Skeletal muscle	R0	Yes	No	Yes	No
28	Male	67	55	A	Lung	Chest wall	With lymph node metastasis	Adenocarcinoma	No		Poorly differentiated	No	Skeletal muscle	R0	No	Yes	Yes	No
29	Male	65	152	A	Bile ducts	Abdominal wall	Only soft tissue metastasis	Unclassified carcinoma	Yes		Not documented	No	Skeletal muscle	R1	Yes	No	Yes	Yes
30	Male	62	311	A	Breast	Chest wall	Only soft tissue metastasis	Unclassified carcinoma	No		Moderately differentiated	No	Both	R0	Yes	Yes	No	No
31	Male	53	173	A	Unidentified source	Abdominal wall	Only soft tissue metastasis	Adenocarcinoma	No		Not documented	Yes	Skeletal muscle	R0	Yes	No	Yes	No
32	Male	53	879	A	Kidney	Shoulders	With lymph node metastasis	Clear cell carcinoma	No		Highly differentiated	No	Skeletal muscle	R0	Yes	No	No	No
33	Female	43	2121	A	Unidentified source	Chest wall	Only soft tissue metastasis	Adenocarcinoma	No		Highly differentiated	Yes	Skeletal muscle	R0	No	Yes	No	No
34	Female	53	428	D	Unidentified source	Abdominal wall	Only soft tissue metastasis	Adenocarcinoma	Yes	PSM of LC	Not documented	Yes	Skeletal muscle	R0	No	No	Yes	No
35	Female	38	1885	A	Unidentified source	Lower Back	Only soft tissue metastasis	Adenocarcinoma	No		Poorly differentiated	Yes	Skeletal muscle	R1	No	No	Yes	Yes
36	Female	69	129	D	Lung	Lower extremity	Only soft tissue metastasis	Adenocarcinoma	No		Poorly differentiated	No	Skeletal muscle	R1	No	Yes	No	No
37	Female	51	1155	D	Ovary	Abdominal wall	Only soft tissue metastasis	Adenocarcinoma	Yes		Moderately differentiated	No	Skeletal muscle	R0	Yes	No	Yes	No
38	Female	34	165	D	Unidentified source	Abdominal wall	Only soft tissue metastasis	Unclassified carcinoma	No		Poorly differentiated	Yes	Skeletal muscle	R1	Yes	Yes	Yes	No
39	Female	54	936	A	Unidentified source	Upper extremity	With lymph node metastasis	Squamous carcinoma	No		Poorly differentiated	Yes	Skeletal muscle	R0	No	No	No	No
40	Female	70	635	D	Colorectum	Abdominal wall	With visceral metastasis	Adenocarcinoma	No		Not documented	No	Skeletal muscle	R0	Yes	Yes	Yes	No
41	Female	67	454	D	Gallbladder	Abdominal wall	Only soft tissue metastasis	Unclassified carcinoma	Yes	PSM of LC	Highly differentiated	No	Subcutaneous tissue	R0	Yes	Yes	Yes	No
42	Female	53	112	A	Gyneduct	Abdominal wall	Only soft tissue metastasis	Adenocarcinoma	No		Not documented	No	Skeletal muscle	R0	Yes	Yes	Yes	Yes
43	Female	49	386	D	Unidentified source	Abdominal wall	Only soft tissue metastasis	Adenocarcinoma	No		Not documented	Yes	Subcutaneous tissue	R0	No	No	Yes	Yes
44	Female	54	545	A	Endometrium	Abdominal wall	Only soft tissue metastasis	Unclassified carcinoma	Yes		Not documented	No	Subcutaneous tissue	R0	No	No	No	No
45	Female	42	1610	A	Unidentified source	Abdominal wall	Only soft tissue metastasis	Mucoepithelial carcinoma	No		Highly differentiated	Yes	Subcutaneous tissue	R0	No	No	No	No
46	Female	36	347	D	Bladder	Abdominal wall	With visceral metastasis	Squamous carcinoma	No		Poorly differentiated	Yes	Skeletal muscle	R0	No	Yes	No	No
47	Female	66	879	A	Gyneduct	Abdominal wall	Only soft tissue metastasis	Adenocarcinoma	No		Not documented	Yes	Skeletal muscle	R0	Yes	No	Yes	No
48	Female	49	373	D	Breast	Chest wall	Only soft tissue metastasis	Adenocarcinoma	No		Not documented	No	Skeletal muscle	R0	No	Yes	Yes	No	Endocrine therapy
49	Female	64	547	D	Breast	Chest wall	Only soft tissue metastasis	Adenocarcinoma	No		Not documented	No	Skeletal muscle	R0	No	Yes	Yes	No
50	Female	71	42	A	Esophagus	Chest wall and lower extremity	Only soft tissue metastasis	Small cell carcinoma	No		Poorly differentiated	No	Skeletal muscle	R0	No	No	No	No
51	Female	35	766	D	Breast	Chest wall	With visceral metastasis	Unclassified carcinoma	No		Poorly differentiated	No	Skeletal muscle	R0	No	No	Yes	No
52	Female	39	667	A	Ovary	Abdominal wall	Only soft tissue metastasis	Nephroblastoma	No		Not documented	No	Subcutaneous tissue	R0	No	Yes	Yes	No
53	Female	67	63	D	Gallbladder	Abdominal wall	Only soft tissue metastasis	Adenocarcinoma	Yes	PSM of LC	Moderately differentiated	No	Skeletal muscle	R0	No	No	Yes	No
54	Female	52	105	D	Stomach	Abdominal wall	With visceral metastasis	Neuroendocrine carcinoma	No		Poorly differentiated	No	Skeletal muscle	R1	No	Yes	Yes	No
55	Female	28	67	D	Pancreas	Shoulders	With visceral metastasis	Adenocarcinoma	No		Poorly differentiated	Yes	Skeletal muscle	R1	No	No	Yes	No
56	Female	61	854	L	Breast	Chest wall	Only soft tissue metastasis	Adenocarcinoma	No		Poorly differentiated	Yes	Skeletal muscle	R0	No	Yes	No	No
57	Female	55	1518	A	Endometrium	Abdominal wall	Only soft tissue metastasis	Adenocarcinoma	Yes		Not documented	No	Skeletal muscle	R0	No	No	Yes	No
58	Female	69	1459	A	Breast	Chest wall	With lymph node metastasis	Adenocarcinoma	No		Moderately differentiated	No	Skeletal muscle	R0	No	Yes	Yes	No
59	Female	44	234	D	Colorectum	Head and neck	With visceral metastasis	Adenocarcinoma	No		Highly differentiated	No	Subcutaneous tissue	R0	No	Yes	Yes	No
60	Female	68	353	D	Colorectum	Abdominal wall	With visceral metastasis	Adenocarcinoma	No		Moderately differentiated	No	Skeletal muscle	R0	No	Yes	Yes	No
61	Female	55	1067	A	Thyroid	Chest back	Only soft tissue metastasis	Adenocarcinoma	No		Not documented	Yes	Skeletal muscle	R1	Yes	No	No	Yes
62	Female	70	194	D	Ovary	Chest wall	With lymph node metastasis	Adenocarcinoma	No		Poorly differentiated	No	Skeletal muscle	R0	No	Yes	Yes	No
63	Female	31	919	A	Thyroid	Chest wall	Only soft tissue metastasis	Adenocarcinoma	No		Not documented	Yes	Skeletal muscle	R0	No	No	No	Yes
64	Female	76	151	D	Esophagus	Chest wall	With visceral metastasis	Unclassified carcinoma	No		Poorly differentiated	No	Skeletal muscle	R0	No	Yes	Yes	No
65	Female	62	813	A	Unidentified source	Abdominal wall	Only soft tissue metastasis	Unclassified carcinoma	No		Poorly differentiated	Yes	Skeletal muscle	R0	No	No	Yes	No
66	Female	32	800	A	Unidentified source	Upper extremity	Only soft tissue metastasis	Squamous carcinoma	No		Not documented	Yes	Skeletal muscle	R0	No	No	Yes	No
67	Female	67	57	D	Colorectum	Abdominal wall	With visceral metastasis	Adenocarcinoma	No		Moderately differentiated	No	Skeletal muscle	R0	No	Yes	Yes	No
68	Female	60	702	A	Colorectum	Lower extremity	With lymph node metastasis	Adenocarcinoma	No		Not documented	No	Subcutaneous tissue	R0	No	Yes	Yes	No
69	Female	59	637	A	Unidentified source	Abdominal wall	Only soft tissue metastasis	Adenocarcinoma	Yes	PSM of LC	Not documented	Yes	Subcutaneous tissue	R0	No	Yes	Yes	No
70	Female	56	478	A	Breast	Chest wall	Only soft tissue metastasis	Adenocarcinoma	No		Not documented	No	Skeletal muscle	R1	Yes	Yes	Yes	No
71	Female	67	31	A	Breast	Chest wall	Only soft tissue metastasis	Adenocarcinoma	No		Not documented	No	Skeletal muscle	R0	No	No	No	No
72	Female	70	236	D	Breast	Abdominal wall	With visceral metastasis	Unclassified carcinoma	No		Poorly differentiated	No	Skeletal muscle	R0	No	Yes	Yes	No
73	Female	74	393	A	Colorectum	Chest wall	With visceral metastasis	Adenocarcinoma	Yes		Moderately differentiated	No	Skeletal muscle	R0	Yes	Yes	Yes	No
74	Female	40	444	A	Breast	Chest wall	With lymph node metastasis	Unclassified carcinoma	No		Not documented	No	Skeletal muscle	R0	No	Yes	Yes	No
75	Female	54	823	D	Unidentified source	Abdominal wall	With visceral metastasis	Adenocarcinoma	Yes	PSM of LC	Poorly differentiated	Yes	Skeletal muscle	R1	Yes	Yes	Yes	Yes
76	Female	55	416	D	Cervix	Hip	Only soft tissue metastasis	Adenocarcinoma	No		Not documented	No	Skeletal muscle	R0	Yes	No	No	No
77	Female	69	224	A	Unidentified source	Hip	Only soft tissue metastasis	Unclassified carcinoma	No		Poorly differentiated	Yes	Skeletal muscle	R0	No	No	Yes	No
